# Supplementary material for: Inhibiting NLRP3 Inflammasome Activation by CY-09 Helps to Restore Cerebral Glucose Metabolism in 3×Tg-AD Mice
Source: Antioxidants (Basel). 2023 Mar 15;12(3):722. doi: 10.3390/antiox12030722 (PMC10045645; doi:10.3390/antiox12030722)
Supplement: Supplementary file 1 [file antioxidants-12-00722-s001.zip]

Archive with 1 entries (1 files):
- antioxidants-2223275-supplementary.pdf
